# Supplementary material for: Effect of diffusion kinetics on the ice nucleation temperature distribution
Source: Sci Rep. 2022 Sep 29;12:16334. doi: 10.1038/s41598-022-20797-1 (PMC9522862; doi:10.1038/s41598-022-20797-1)
Supplement: Supplementary file 2 — Supplementary Information 2. [file 41598_2022_20797_MOESM2_ESM.xlsx]

## Sheet: Foglio1
	I		II		III		IV		V		VI		VII		VIII		IX		X		XI		XII		XIII		XIV		XV		XVI		XVII		XVIII		XIX		XX		XXI		XXII		XXIII		XXIV
	cycle, -	Tn, °C	cycle, -	Tn, °C	cycle, -	Tn, °C	cycle, -	Tn, °C	cycle, -	Tn, °C	cycle, -	Tn, °C	cycle, -	Tn, °C	cycle, -	Tn, °C	cycle, -	Tn, °C	cycle, -	Tn, °C	cycle, -	Tn, °C	cycle, -	Tn, °C	cycle, -	Tn, °C	cycle, -	Tn, °C	cycle, -	Tn, °C	cycle, -	Tn, °C	cycle, -	Tn, °C	cycle, -	Tn, °C	cycle, -	Tn, °C	cycle, -	Tn, °C	cycle, -	Tn, °C	cycle, -	Tn, °C	cycle, -	Tn, °C	cycle, -	Tn, °C
	1	-23	1	-19.5	1	-24.1	1	-22	1	-20.6	1	-24.4	1	-17.9	1	-14	1	-25	1	-24.5	1	-13.7	1	-17.8	1	-25.9	0	-23.6	1	-22.2	1	-16.1	1	-23.4	1	-21.5	1	-23.9	1	-20.7	1	-21.9	1	-23.6	1	-23.9	1	-20.6
	2	-23.3	2	-21.3	2	-23.8	2	-21.7	2	-20.4	2	-25.6	2	-18.1	2	-24.8	2	-25	2	-24.4	2	-14.3	2	-18.6	2	-25	1	-11.5	2	-22.8	2	-10.9	2	-24.2	2	-21.7	2	-23.4	2	-20.3	2	-23	2	-22.7	2	-24.5	2	-19.7
	3	-23	3	-17.5	3	-24.2	3	-21.8	3	-20.9	3	-26	3	-19.5	3	-24.9	3	-25	3	-25.4	3	-15.5	3	-18.7	3	-24.5	2	-13.6	3	-22.5	3	-11.9	3	-23.5	3	-20.9	3	-24.2	3	-20.3	3	-22.7	3	-22.9	3	-24.1	3	-21.8
	4	-22.4	4	-20.7	4	-24.4	4	-22.1	4	-20.3	4	-25.7	4	-21.1	4	-24.9	4	-24.7	4	-25.8	4	-11.6	4	-11.6	4	-24.3	3	-22.8	4	-23.2	4	-12.2	4	-23.4	4	-21.5	4	-23.4	4	-20.9	4	-21.7	4	-22.8	4	-24.4	4	-22.6
	5	-22.6	5	-21.9	5	-24.7	5	-21.3	5	-20.2	5	-25.6	5	-21.9	5	-24.4	5	-24.6	5	-24.8	5	-17.9	5	-18.6	5	-24.5	4	-25.5	5	-20.9	5	-18.5	5	-23.1	5	-22	5	-24.1	5	-19.4	5	-21.9	5	-22.7	5	-23.9	5	-22.1
	6	-22.3	6	-22.3	6	-24.6	6	-21.4	6	-20	6	-24.5	6	-22.2	6	-24.2	6	-24.9	6	-25	6	-16.2	6	-18.3	6	-24.2	5	-26.4	6	-21.4	6	-21.9	6	-23.5	6	-20.3	6	-23.5	6	-16.1	6	-21.6	6	-23.2	6	-23.8	6	-22.5
	7	-22.4	7	-22	7	-23.1	7	-21.8	7	-20.1	7	-25.2	7	-22.1	7	-24	7	-25	7	-25.5	7	-17.7	7	-18.6	7	-24.4	6	-27.1	7	-21.6	7	-21.1	7	-23.3	7	-20.9	7	-24.1	7	-15.2	7	-21.5	7	-23.4	7	-23.9	7	-22.5
	8	-22.4	8	-22.3	8	-23	8	-21.8	8	-20.3	8	-25.5	8	-23	8	-23	8	-24.4	8	-24.9	8	-17.2	8	-18.7	8	-21.5	7	-27.2	8	-22.4	8	-18.4	8	-23.4	8	-20.8	8	-24.2	8	-13.1	8	-21.2	8	-22.9	8	-24	8	-22.1
	9	-22.8	9	-21.5	9	-24.1	9	-21.4	9	-20.1	9	-25.4	9	-21.5	9	-22.2	9	-23.6	9	-25.3	9	-15.2	9	-18.4	9	-19.1	8	-25.8	9	-22.4	9	-19.4	9	-23.4	9	-20.6	9	-24.1	9	-14	9	-21.2	9	-23.3	9	-24.4	9	-21.8
	10	-22.4	10	-21.3	10	-23.8	10	-21.8	10	-19.7	10	-25.8	10	-21.3	10	-21.5	10	-23.8	10	-24.9	10	-17.4	10	-18.7	10	-20.3	9	-26.5	10	-22.4	10	-20	10	-23.1	10	-20.4	10	-24	10	-17.2	10	-21.4	10	-23.3	10	-23.6	10	-22.7
	11	-21.5	11	-21.4	11	-24.3	11	-21.6	11	-19.8	11	-25.6	11	-20.6	11	-23.9	11	-23.8	11	-25.2	11	-17.6	11	-18.6	11	-24.6	10	-26.7	11	-22.4	11	-22.3	11	-23.6	11	-20.7	11	-24	11	-17.5	11	-21.5	11	-23.8	11	-24.6	11	-22.5
	12	-23.1	12	-21	12	-24.3	12	-22.1	12	-19.9	12	-26.1	12	-20	12	-25.4	12	-23.5	12	-24.8	12	-17.7	12	-10.9	12	-24	11	-26.8	12	-22.2	12	-23.6	12	-23.4	12	-20.2	12	-24.2	12	-17.5	12	-21.3	12	-23.4	12	-23.9	12	-22.6
	13	-22.7	13	-21.9	13	-24.1	13	-22.2	13	-19.6	13	-25.9	13	-20.5	13	-23.4	13	-24.6	13	-24.1	13	-17.5	13	-12.8	13	-23.8	12	-26.2	13	-22.4	13	-22.1	13	-23.4	13	-20.3	13	-24.3	13	-17.1	13	-21.5	13	-23.5	13	-24.1	13	-22.7
	14	-22.8	14	-21.6	14	-24.4	14	-19.6	14	-21.1	14	-25.8	14	-20.2	14	-25.5	14	-24.8	14	-25.4	14	-17.8	14	-16.9	14	-24.1	13	-24.6	14	-22.4	14	-24.4	14	-23	14	-20.1	14	-23.8	14	-18	14	-21.7	14	-23.8	14	-24.6	14	-22.7
	15	-22.7	15	-21.9	15	-24.7	15	-20.2	15	-21.2	15	-21.5	15	-21.2	15	-22.6	15	-23.7	15	-26.1	15	-17.3	15	-18.7	15	-24.2	14	-25	15	-22.7	15	-24.7	15	-23.2	15	-20.3	15	-24	15	-18.2	15	-21.4	15	-23.5	15	-24.3	15	-22.7
	16	-22.7	16	-21.5	16	-24.5	16	-19.1	16	-21.2	16	-25	16	-20.5	16	-22.4	16	-24.5	16	-21.2	16	-17.6	16	-18.3	16	-24.1	15	-26.1	16	-22.1	16	-24.7	16	-23.5	16	-20.1	16	-23.6	16	-16.6	16	-22	16	-23.2	16	-24.6	16	-18.9
	17	-22.6	17	-21	17	-23.6	17	-19.2	17	-21.7	17	-19.9	17	-22.3	17	-22.7	17	-24.6	17	-20.7	17	-17.9	17	-18.5	17	-23.5	16	-24.9	17	-22.5	17	-24.4	17	-23.5	17	-19.8	17	-26.7	17	-17.1	17	-21.9	17	-23.6	17	-25.1	17	-22.5
	18	-22.6	18	-21.8	18	-24.7	18	-19.7	18	-21.7	18	-23.3	18	-20.9	18	-24.7	18	-24.8	18	-21.2	18	-17.9	18	-18.4	18	-23.6	17	-25.4	18	-22.4	18	-25.6	18	-23.4	18	-20.6	18	-25.4	18	-16.7	18	-22	18	-23.3	18	-24.4	18	-22.3
	19	-22.4	19	-22	19	-23.2	19	-19.7	19	-21.4	19	-22.5	19	-21.2	19	-25.1	19	-24.5	19	-20.2	19	-17.6	19	-17.3	19	-23.7	18	-26.3	19	-22.3	19	-25.6	19	-23.1	19	-20.4	19	-25	19	-16.7	19	-23.2	19	-24.3	19	-24.6	19	-22.7
	20	-22.5	20	-22.2	20	-24.3	20	-19	20	-21.4	20	-25.1	20	-22.7	20	-25.1	20	-24.7	20	-24	20	-18	20	-18	20	-23.8	19	-25.7	20	-22.1	20	-23.7	20	-24	20	-19.6	20	-25.8	20	-17.1	20	-21.8	20	-23.8	20	-24.1	20	-22.5
	21	-22.4	21	-22	21	-24	21	-19.2	21	-22.3	21	-20.3	21	-22	21	-20.3	21	-24.9	21	-21.1	21	-17.7	21	-18.4	21	-23.9	20	-25.6	21	-22.3	21	-24.9	21	-24.2	21	-20.3	21	-25.6	21	-17.7	21	-22.3	21	-24.1	21	-24.6	21	-22.8
	22	-22.5	22	-22.1	22	-23.8	22	-19.3	22	-21.5	22	-22.7	22	-22.6	22	-23.3	22	-24.7	22	-20.9	22	-18.1	22	-18.4	22	-24.1	21	-25.9	22	-22.6	22	-25.3	22	-24.4	22	-20.8	22	-25.6	22	-17.2	22	-21.7	22	-23.5	22	-23.7	22	-22.2
	23	-22.8	23	-21.4	23	-23.6	23	-19.5	23	-21.3	23	-24.4	23	-21.7	23	-21.9	23	-24.7	23	-21.8	23	-18.2	23	-18.4	23	-24.2	22	-25.9	23	-22.4	23	-25.1	23	-24	23	-20.7	23	-25.9	23	-17.1	23	-22.1	23	-23.6	23	-24.4	23	-22.4
	24	-22.7	24	-21.4	24	-25	24	-19.7	24	-21.5	24	-25.1	24	-23.5	24	-23.1	24	-24.6	24	-20.9	24	-18	24	-18.2	24	-24	23	-25.1	24	-22.4	24	-25.2	24	-24	24	-20.9	24	-26.5	24	-16.9	24	-21.8	24	-23.1	24	-22.6	24	-22.1
	25	-22.3	25	-21.9	25	-25.1	25	-19.2	25	-21.6	25	-21.4	25	-22.1	25	-21.4	25	-24.3	25	-20.9	25	-17.7	25	-18.6	25	-24.2	24	-26.1	25	-22.4	25	-25.5	25	-24.4	25	-21.1	25	-26.1	25	-16.9	25	-22	25	-24.4	25	-23.5	25	-22.4
	26	-22.5	26	-21.6	26	-24.7	26	-19.2	26	-21.6	26	-25.5	26	-20	26	-23.9	26	-24.7	26	-20	26	-17.8	26	-18.6	26	-24.2	25	-25.8	26	-22.3	26	-25.1	26	-24	26	-20.9	26	-26.6	26	-18.6	26	-21.7	26	-24.5	26	-24.9	26	-21.9
	27	-22.6	27	-21.5	27	-24.3	27	-20.8	27	-21.9	27	-26	27	-20.2	27	-20.3	27	-24.9	27	-20.2	27	-17.9	27	-18.5	27	-24.2	26	-26.1	27	-22.5	27	-23.7	27	-24.1	27	-20.8	27	-26.1	27	-17.4	27	-21.8	27	-24	27	-24.6	27	-22
	28	-22.4	28	-21.6	28	-24.6	28	-20	28	-21.9	28	-25.6	28	-20.4	28	-22.8	28	-24.7	28	-19.4	28	-17.5	28	-18.2	28	-24.1	27	-26	28	-22.3	28	-23.4	28	-24.1	28	-21	28	-26.5	28	-18.1	28	-22.3	28	-24.7	28	-24.3	28	-22.5
	29	-22.7	29	-21.7	29	-24	29	-20.4	29	-22.2	29	-23	29	-19.3	29	-19.5	29	-25.1	29	-18.9	29	-17.5	29	-18.8	29	-24	28	-25.7	29	-22.6	29	-20.2	29	-24	29	-21	29	-27	29	-17.7	29	-22.5	29	-24.6	29	-24.2	29	-22.7
	30	-22.8	30	-21.7	30	-20.3	30	-21.1	30	-23.8	30	-21.5	30	-20.4	30	-22.8	30	-25	30	-19.1	30	-18	30	-18.3	30	-23.5	29	-25.7	30	-22.5	30	-22.9	30	-24.4	30	-20.9	30	-26	30	-17.6	30	-22.7	30	-22.5	30	-24.7	30	-22
	31	-22.1	31	-21.3	31	-24.8	31	-20.1	31	-23.7	31	-21.8	31	-20.6	31	-23.4	31	-24.2	31	-19.2	31	-17.7	31	-17.7	31	-23.5	30	-22.8	31	-22.4	31	-23	31	-24.3	31	-21.1	31	-26.3	31	-18.2	31	-23.1	31	-24.4	31	-24.1	31	-21.8
	32	-22.3	32	-21.5	32	-24.8	32	-21.1	32	-19.8	32	-25	32	-20.7	32	-25.3	32	-24.2	32	-14.7	32	-17.5	32	-17.7	32	-23.5	31	-27.3	32	-22.3	32	-23.2	32	-24.3	32	-21.2	32	-26	32	-18	32	-21.9	32	-23.3	32	-24.4	32	-22.4
	33	-22.3	33	-21.7	33	-25	33	-19.9	33	-18.6	33	-26.2	33	-21.2	33	-23.9	33	-24.9	33	-16.3	33	-17.7	33	-18.5	33	-22.3	32	-26.8	33	-22.2	33	-23.6	33	-23.7	33	-20.6	33	-25.8	33	-17.8	33	-22.4	33	-18.7	33	-24.4	33	-22.8
	34	-22.6	34	-21.5	34	-24.7	34	-21.6	34	-21.4	34	-26.8	34	-21.2	34	-26.1	34	-24.7	34	-13.9	34	-17.9	34	-18	34	-22.5	33	-27.3	34	-22	34	-23	34	-23.7	34	-21.2	34	-26.2	34	-18.3	34	-21.8	34	-24.4	34	-24.2	34	-22.4
	35	-22.5	35	-21.4	35	-24.9	35	-19.9	35	-19.8	35	-26.7	35	-20.8	35	-23	35	-24.6	35	-14.5	35	-16.8	35	-18.6	35	-23.9	34	-27.4	35	-22.3	35	-22.9	35	-23.7	35	-20.9	35	-25.9	35	-18.6	35	-22.3	35	-24.5	35	-24.3	35	-22.9
	36	-22.5	36	-21.4	36	-25	36	-19.9	36	-17.8	36	-26.3	36	-20.9	36	-24.9	36	-24.8	36	-13.5	36	-17.8	36	-18.1	36	-23.3	35	-27	36	-22.7	36	-23	36	-23.2	36	-20.8	36	-25.2	36	-17.3	36	-22.4	36	-24.3	36	-23.8	36	-22.7
	37	-22.3	37	-21.6	37	-25.2	37	-21.6	37	-17.2	37	-23.9	37	-20.7	37	-25.6	37	-24.6	37	-12.8	37	-17.9	37	-17.6	37	-22.7	36	-27.6	37	-22.4	37	-22.5	37	-23.5	37	-20.7	37	-25.4	37	-17.8	37	-22.3	37	-24.2	37	-24.5	37	-21.8
	38	-22.4	38	-21	38	-24.5	38	-20.4	38	-17.8	38	-24.3	38	-20.9	38	-22	38	-24.6	38	-12.8	38	-18.1	38	-18	38	-22	37	-27.3	38	-22.5	38	-23	38	-23.3	38	-21.1	38	-26	38	-17.9	38	-22.3	38	-24.2	38	-23.7	38	-22.9
	39	-22.6	39	-21.6	39	-24.6	39	-20.6	39	-17.2	39	-24.2	39	-21.3	39	-25.4	39	-24.4	39	-16.2	39	-18.1	39	-18.2	39	-21.3	38	-27.5	39	-22.6	39	-23.4	39	-24.1	39	-21.5	39	-25.7	39	-18.6	39	-22.2	39	-22.7	39	-24.1	39	-22.6
	40	-22.5	40	-20.5	40	-24.7	40	-20.4	40	-18	40	-22.4	40	-21.7	40	-25.9	40	-24.4	40	-18.8	40	-18	40	-13.5	40	-21.4	39	-27.2	40	-22.6	40	-23.2	40	-23.6	40	-20.4	40	-25.8	40	-18.2	40	-22.5	40	-23.7	40	-23.8	40	-22.6
	41	-22.5	41	-21.6	41	-24.4	41	-20.2	41	-15.4	41	-24.1	41	-20.7	41	-25.5	41	-24.6	41	-18.8	41	-18	41	-17.6	41	-21.3	40	-27.1	41	-22.6	41	-24.3	41	-23.8	41	-20.8	41	-25.2	41	-18	41	-22.7	41	-19.1	41	-24.9	41	-23
	42	-22.7	42	-21.3	42	-24.5	42	-20.2	42	-17.6	42	-24	42	-21.5	42	-25.9	42	-24.9	42	-19.1	42	-17.8	42	-16.7	42	-20.3	41	-25.6	42	-22.6	42	-23.6	42	-23.8	42	-20.5	42	-25.5	42	-18.6	42	-20.6	42	-24.3	42	-24.3	42	-22.4
	43	-22.9	43	-21.5	43	-24.8	43	-20.2	43	-18	43	-23.7	43	-24.3	43	-23.3	43	-24.7	43	-18.9	43	-17.8	43	-15.5	43	-21.3	42	-27.6	43	-22.7	43	-22.2	43	-24	43	-20.3	43	-25.5	43	-18.3	43	-21	43	-23.8	43	-24.6	43	-22.4
	44	-22.5	44	-21.7	44	-24.9	44	-20.4	44	-19	44	-23.1	44	-21.5	44	-26.1	44	-24.7	44	-18.5	44	-17.8	44	-15.7	44	-20.1	43	-25.6	44	-22.6	44	-23.5	44	-23.3	44	-19.9	44	-25.9	44	-18.5	44	-20.7	44	-23.6	44	-24.9	44	-22.1
	45	-22.6	45	-21.8	45	-24.2	45	-20.4	45	-20.7	45	-22.2	45	-21	45	-25.9	45	-24.7	45	-18.6	45	-17.8	45	-15.7	45	-19.7	44	-26.3	45	-23	45	-23.2	45	-23.5	45	-20.6	45	-25.3	45	-19.1	45	-20.9	45	-24.5	45	-24.4	45	-22.8
	46	-22	46	-21.5	46	-24.6	46	-20.9	46	-18.9	46	-23.9	46	-21.5	46	-26	46	-24.4	46	-18.7	46	-18	46	-16.3	46	-19.6	45	-26.2	46	-22.8	46	-23.1	46	-24	46	-20.7	46	-25.6	46	-19	46	-21	46	-24.6	46	-25.1	46	-22.9
	47	-21	47	-21.6	47	-24.8	47	-20	47	-19.4	47	-23.1	47	-22.6	47	-26	47	-24.4	47	-18.9	47	-17.8	47	-16.3	47	-21	46	-27	47	-22.3	47	-23	47	-23.6	47	-20	47	-25.1	47	-18.3	47	-20.9	47	-24.9	47	-24.8	47	-22.5
	48	-22	48	-21.6	48	-25.1	48	-20.1	48	-19.3	48	-23.2	48	-23.7	48	-25.7	48	-25	48	-18.7	48	-17.9	48	-16.1	48	-20.8	47	-26.8	48	-22.8	48	-23	48	-23.5	48	-20.6	48	-26.2	48	-18.1	48	-20.8	48	-24.2	48	-25	48	-22.1
	49	-20.7	49	-21.5	49	-24.1	49	-20.8	49	-22.4	49	-23.3	49	-23.3	49	-25.4	49	-24.6	49	-18.6	49	-18.3	49	-16.3	49	-20.1	48	-26.8	49	-22.3	49	-23.2	49	-23.6	49	-20.1	49	-24.8	49	-18.2	49	-21.1	49	-25	49	-24.8	49	-23
	50	-22.8	50	-21.4	50	-24.1	50	-20.4	50	-18	50	-21.7	50	-23.6	50	-25.3	50	-24.3	50	-18.4	50	-17.9	50	-15.9	50	-23	49	-26.8	50	-22.7	50	-23.4	50	-23.8	50	-20.2	50	-25.3	50	-16.8	50	-21	50	-25	50	-23.5	50	-22.9
	51	-22.1	51	-21.5	51	-24	51	-20.3	51	-24.2	51	-24	51	-23.5	51	-25.4	51	-24.3	51	-18.9	51	-18	51	-16	51	-20.5	50	-26.5	51	-22.9	51	-23.2	51	-23.7	51	-20.6	51	-25.6	51	-18	51	-21	51	-24.6	51	-24.1	51	-22.6
	52	-22.4	52	-21.1	52	-23.4	52	-19.9	52	-22.8	52	-23.4	52	-23.6	52	-25.6	52	-24.7	52	-17.6	52	-17.9	52	-16.2	52	-21.6	51	-26.4	52	-22.2	52	-23.3	52	-23.7	52	-20.3	52	-25.5	52	-18.8	52	-20.7	52	-24.1	52	-23.3	52	-22.2
	53	-22.3	53	-21.7	53	-23.7	53	-21.2	53	-24	53	-23.9	53	-23.3	53	-26	53	-24.2	53	-18.6	53	-17.3	53	-16.1	53	-20.2	52	-25.7	53	-22.8	53	-21.4	53	-23.6	53	-23.2	53	-25.8	53	-18.2	53	-21	53	-24.1	53	-23.4	53	-22.1
	54	-20.1	54	-21.2	54	-23.1	54	-20.5	54	-19.8	54	-23.6	54	-23.4	54	-25.6	54	-24.3	54	-18.8	54	-17.8	54	-16	54	-21.5	53	-26.4	54	-22.3	54	-25.3	54	-23.5	54	-23	54	-25.7	54	-17.3	54	-21.2	54	-23.8	54	-23.6	54	-22.3
	55	-21.8	55	-21.3	55	-24.7	55	-20.2	55	-24.6	55	-24	55	-23.2	55	-25.4	55	-24.3	55	-18.7	55	-18.1	55	-15.9	55	-21.9	54	-26	55	-22.4	55	-22.3	55	-23.4	55	-23.5	55	-25.5	55	-18.3	55	-21	55	-23.9	55	-23.2	55	-22.6
	56	-22.4	56	-21.6	56	-23.8	56	-21.5	56	-24.6	56	-24	56	-23.6	56	-25.6	56	-24.4	56	-18.9	56	-17.7	56	-16.2	56	-21.4	55	-26.5	56	-22.3	56	-23.3	56	-23.9	56	-22.9	56	-24.8	56	-18.2	56	-21	56	-23.6	56	-23.3	56	-22.7
	57	-22.6	57	-21.2	57	-23.4	57	-21.6	57	-24.8	57	-23.3	57	-22.5	57	-25.3	57	-24.3	57	-18.9	57	-17.7	57	-16.1	57	-21.1	56	-27.2	57	-22.2	57	-23.2	57	-23.8	57	-23.4	57	-25.7	57	-18.7	57	-21.2	57	-23.9	57	-23.3	57	-22.7
	58	-20.3	58	-21.3	58	-24.2	58	-22	58	-25.1	58	-23.3	58	-23.1	58	-25.9	58	-24.3	58	-18.6	58	-18.1	58	-16.3	58	-21.2	57	-27.1	58	-22.4	58	-23.1	58	-23.6	58	-23.3	58	-26.1	58	-17.6	58	-20.9	58	-23.9	58	-23.9	58	-23.1
	59	-22.6	59	-21.3	59	-24.1	59	-21.7	59	-25.1	59	-21.8	59	-22.2	59	-26.5	59	-24.5	59	-19	59	-16.2	59	-16.2	59	-20.7	58	-26.8	59	-22.4	59	-22.6	59	-23.8	59	-23.4	59	-25.8	59	-18.8	59	-21.2	59	-24.6	59	-23.9	59	-22.6
	60	-22.5	60	-20.8	60	-24.5	60	-20.3	60	-24.9	60	-23.5	60	-22.3	60	-25.9	60	-24.5	60	-19.2	60	-18	60	-16.1	60	-20	59	-24.9	60	-22	60	-22.9	60	-23.4	60	-23.5	60	-25.6	60	-17.8	60	-21.2	60	-24.6	60	-24.2	60	-22.3
	61	-22.1	61	-21.4	61	-24	61	-21.4	61	-20.7	61	-22	61	-23.1	61	-25.7	61	-24.6	61	-18.9	61	-17.9	61	-16.4	61	-20.4	60	-26.7	61	-22.8	61	-19	61	-23.7	61	-23.2	61	-25.5	61	-18	61	-21	61	-24.7	61	-24.5	61	-22.8
	62	-22.5	62	-21.4	62	-24	62	-22	62	-23.2	62	-21.9	62	-23.4	62	-26.3	62	-23.9	62	-18.7	62	-18.1	62	-15.8	62	-20.5	61	-27.2	62	-22.4	62	-23.2	62	-23.7	62	-23.2	62	-25.4	62	-17.7	62	-21.1	62	-24.8	62	-21.6	62	-23
	63	-22.5	63	-22	63	-24	63	-21	63	-24.1	63	-21.8	63	-22.3	63	-25.1	63	-25.1	63	-18.7	63	-17.8	63	-15.9	63	-20.5	62	-26.1	63	-22.2	63	-23.2	63	-23.7	63	-22.6	63	-26.2	63	-19.2	63	-20.9	63	-24.4	63	-21.8	63	-23.1
	64	-22.5	64	-20.8	64	-23.2	64	-21.3	64	-24.3	64	-23.4	64	-22.1	64	-25.8	64	-24.9	64	-18.9	64	-18.1	64	-15.9	64	-21	63	-28	64	-22.4	64	-23.6	64	-23.7	64	-23.3	64	-26	64	-18.5	64	-21	64	-24.4	64	-21.6	64	-23
	65	-22.3	65	-19.7	65	-23.5	65	-21.2	65	-20.4	65	-23.2	65	-23	65	-25.7	65	-24.6	65	-18.8	65	-18.1	65	-15.8	65	-21.2	64	-27.4	65	-22.3	65	-20.2	65	-23.5	65	-23.4	65	-25.9	65	-17.8	65	-20.9	65	-24.5	65	-21.5	65	-22.6
	66	-22.7	66	-20.4	66	-24.3	66	-22.4	66	-24	66	-23.8	66	-23.2	66	-25.5	66	-24.7	66	-18.7	66	-17.7	66	-16	66	-20.3	65	-27.3	66	-21.9	66	-23.5	66	-23.4	66	-23.3	66	-26	66	-18.1	66	-21	66	-24.6	66	-21.8	66	-23.1
	67	-20.7	67	-21.3	67	-23.8	67	-22.6	67	-24.4	67	-22.2	67	-23.1	67	-25.6	67	-24.6	67	-19.6	67	-18.2	67	-13.8	67	-21.6	66	-27.3	67	-21.3	67	-23.2	67	-23.4	67	-22.8	67	-26.7	67	-18.2	67	-21.2	67	-24.7	67	-23.7	67	-22.3
	68	-22	68	-21.7	68	-23.8	68	-20.8	68	-24.7	68	-23.5	68	-23.5	68	-26.5	68	-24.2	68	-20.2	68	-17.9	68	-13.7	68	-23.6	67	-27	68	-22.5	68	-19.4	68	-23.7	68	-23	68	-26.3	68	-18.2	68	-21	68	-25	68	-23.4	68	-22.8
	69	-22.2	69	-21.6	69	-24	69	-20.4	69	-24.8	69	-22.1	69	-23.7	69	-25.2	69	-24.8	69	-20.6	69	-17.6	69	-14.3	69	-21.9	68	-25.3	69	-22.7	69	-24.1	69	-23.3	69	-23.9	69	-26.4	69	-18.2	69	-20.9	69	-25.5	69	-22.9	69	-22.9
	70	-22.8	70	-21.3	70	-23.9	70	-20.9	70	-23.1	70	-23.4	70	-23	70	-24.5	70	-24.1	70	-19.7	70	-18.1	70	-13.8	70	-22.3	69	-27	70	-22.5	70	-23.7	70	-24.1	70	-23.5	70	-26.2	70	-18.2	70	-21	70	-25.1	70	-25.2	70	-22.8
	71	-22.4	71	-20.1	71	-23.8	71	-20.5	71	-23.5	71	-23.4	71	-23.1	71	-24.7	71	-24.5	71	-19.7	71	-17.7	71	-14.8	71	-22.3	70	-24.6	71	-22.4	71	-24.3	71	-23.9	71	-23.3	71	-26	71	-18.5	71	-21	71	-25.2	71	-21.5	71	-22.6
	72	-22.2	72	-21.3	72	-24.1	72	-20.2	72	-22.6	72	-21.7	72	-23.8	72	-24	72	-24.3	72	-19.7	72	-18	72	-13.8	72	-22.2	71	-27.2	72	-22.5	72	-24.1	72	-23.9	72	-23.9	72	-26.5	72	-17.6	72	-21.1	72	-25.2	72	-21.9	72	-22.4
	73	-22.2	73	-20.7	73	-24	73	-20.2	73	-23.6	73	-23.3	73	-23.9	73	-22.6	73	-24.3	73	-19.9	73	-17.5	73	-13.8	73	-22.2	72	-27.2	73	-22.4	73	-23.9	73	-23.7	73	-23.8	73	-26.7	73	-19	73	-21.1	73	-25	73	-21.4	73	-22.7
	74	-22.5	74	-21.1	74	-24.2	74	-18.8	74	-23.9	74	-21.9	74	-23.6	74	-26.6	74	-24.2	74	-20.2	74	-17.9	74	-14.4	74	-21.9	73	-19.6	74	-22.4	74	-23.5	74	-24.1	74	-24	74	-25.9	74	-18.6	74	-21.2	74	-25.2	74	-22.6	74	-22.5
	75	-22.7	75	-21	75	-24	75	-20.9	75	-22.9	75	-22.2	75	-23.2	75	-25.6	75	-24.1	75	-20	75	-17.9	75	-12	75	-22	74	-18.6	75	-22.5	75	-23.8	75	-23.7	75	-23	75	-26.4	75	-17.9	75	-21.1	75	-25.2	75	-23.8	75	-22.6
	76	-22.7	76	-21.3	76	-23.4	76	-20.2	76	-23.6	76	-23.6	76	-23.4	76	-24.7	76	-24.4	76	-20.4	76	-17.5	76	-14.5	76	-22.3	75	-25	76	-22.4	76	-21.4	76	-23.7	76	-23.7	76	-26.7	76	-18.1	76	-21.2	76	-25.3	76	-24.2	76	-22.6
	77	-20.9	77	-20.7	77	-23.5	77	-21.3	77	-23.6	77	-22.1	77	-23.9	77	-24.9	77	-24.8	77	-20.1	77	-14.1	77	-14.3	77	-22.7	76	-19.2	77	-22.4	77	-22.2	77	-23.8	77	-23.2	77	-26	77	-18.8	77	-21.2	77	-25	77	-23.6	77	-22.8
	78	-22.8	78	-21.4	78	-23.5	78	-19	78	-21.9	78	-22	78	-23.3	78	-26.1	78	-24.6	78	-19.5	78	-17.9	78	-14.3	78	-22.6	77	-18.6	78	-22.7	78	-21.5	78	-23.8	78	-23.7	78	-26.6	78	-18.8	78	-20.6	78	-24.3	78	-24.4	78	-22.7
	79	-22.3	79	-21.4	79	-23.5	79	-17.2	79	-23.5	79	-23.5	79	-23.1	79	-25.3	79	-24.6	79	-20	79	-14.7	79	-13.2	79	-23.4	78	-18.6	79	-22.4	79	-23.6	79	-24.1	79	-23.5	79	-26.7	79	-20	79	-21	79	-24.3	79	-23.9	79	-22.5
	80	-22.4	80	-21.3	80	-23.4	80	-21.2	80	-23.6	80	-21.9	80	-23.4	80	-25.6	80	-24.5	80	-20.5	80	-15.9	80	-15.3	80	-23	79	-18.8	80	-22.3	80	-23.9	80	-23.8	80	-23.1	80	-26.4	80	-15.5	80	-21.1	80	-24.9	80	-23.9	80	-22.3
	81	-22.2	81	-21.5	81	-23.1	81	-20.2	81	-24	81	-24	81	-23.1	81	-25.6	81	-24.4	81	-20.9	81	-17.7	81	-17.2	81	-22.7	80	-18.2	81	-22.3	81	-23.7	81	-23.2	81	-23.2	81	-25.9	81	-16.9	81	-21.4	81	-25.5	81	-23.6	81	-22.9
	82	-22.5	82	-21.3	82	-23.4	82	-20.1	82	-24.3	82	-23.1	82	-23.6	82	-25.5	82	-24.3	82	-21.1	82	-18.2	82	-16.4	82	-22	81	-19	82	-22.5	82	-23.5	82	-23.5	82	-23.2	82	-25.7	82	-19.5	82	-21.1	82	-23.6	82	-24.1	82	-17.5
	83	-22.5	83	-21.7	83	-23.2	83	-19.8	83	-23.5	83	-23.5	83	-24.4	83	-26	83	-24.1	83	-20.8	83	-18.1	83	-16.4	83	-21.9	82	-18.7	83	-22.4	83	-19.9	83	-23.6	83	-23.6	83	-26.2	83	-15.9	83	-21.3	83	-24.4	83	-24	83	-22.9
	84	-22.8	84	-21.1	84	-23.3	84	-18.9	84	-23.7	84	-21.2	84	-23.9	84	-26.1	84	-24.2	84	-21.2	84	-17.4	84	-17.2	84	-22.1	83	-19.7	84	-22.7	84	-19.5	84	-23.5	84	-23.1	84	-26.2	84	-20	84	-21.2	84	-25.2	84	-24.1	84	-17.5
	85	-22.6	85	-21.3	85	-23.1	85	-15.7	85	-24.2	85	-21.5	85	-24.4	85	-26.1	85	-24.5	85	-21.1	85	-18.1	85	-17	85	-22.5	84	-19.5	85	-22.9	85	-17.4	85	-23.8	85	-23.7	85	-26.4	85	-19.7	85	-21.2	85	-25	85	-24.5	85	-23.2
	86	-22.3	86	-21.6	86	-23.4	86	-17.7	86	-24.7	86	-21.6	86	-24.1	86	-25.5	86	-24.5	86	-21.5	86	-18.1	86	-17.2	86	-22.3	85	-18.9	86	-22.3	86	-17.8	86	-23.8	86	-21.9	86	-25.8	86	-19.3	86	-20.9	86	-23.6	86	-24.2	86	-22.4
	87	-22.7	87	-21.4	87	-23.3	87	-18.1	87	-24.2	87	-21.5	87	-24.7	87	-25.4	87	-24.9	87	-22	87	-17.9	87	-17.3	87	-22	86	-23.5	87	-22.5	87	-23	87	-23.7	87	-23.1	87	-26.5	87	-18.2	87	-20.8	87	-23.9	87	-25	87	-21.5
	88	-22.4	88	-21.6	88	-22.9	88	-18.7	88	-24	88	-21.9	88	-25.1	88	-26.1	88	-25.7	88	-21.4	88	-17.6	88	-17.8	88	-22.3	87	-22.8	88	-22.3	88	-23.8	88	-23.7	88	-24	88	-26	88	-18.7	88	-21.2	88	-25.1	88	-25	88	-22.2
	89	-22.8	89	-21.6	89	-23.2	89	-17.6	89	-24.1	89	-22.8	89	-25	89	-26.5	89	-22.8	89	-21.8	89	-16.3	89	-17.5	89	-21.8	88	-22	89	-22.1	89	-23.7	89	-24.1	89	-22.6	89	-25.8	89	-18.9	89	-21	89	-24.3	89	-24.1	89	-21.7
	90	-22.4	90	-21.9	90	-23	90	-18.4	90	-23.4	90	-23.2	90	-24.8	90	-25.2	90	-24.7	90	-21.4	90	-18	90	-17.6	90	-21.2	89	-21.1	90	-22.3	90	-23.4	90	-23.9	90	-23.7	90	-26.1	90	-19.1	90	-21.4	90	-25.2	90	-23.9	90	-20.8
	91	-22.6	91	-21.6	91	-23.2	91	-17.5	91	-24	91	-21.8	91	-23.7	91	-25	91	-22.4	91	-21.8	91	-18.2	91	-17.6	91	-23.9	90	-22.4	91	-22.6	91	-23.4	91	-24	91	-23.8	91	-26.1	91	-20.1	91	-21.4	91	-24.5	91	-25.1	91	-22.6
	92	-22.5	92	-21.5	92	-23.2	92	-17.4	92	-22.5	92	-22.8	92	-22	92	-25.5	92	-21.5	92	-21.8	92	-16.4	92	-17.6	92	-24.4	91	-20.2	92	-22.9	92	-23.5	92	-23.9	92	-23.4	92	-26.1	92	-19.2	92	-21.4	92	-23.6	92	-23.8	92	-21.7
	93	-22.5	93	-21.7	93	-22.8	93	-18	93	-23.1	93	-22.7	93	-20.6	93	-25.4	93	-23.2	93	-22.1	93	-18	93	-17.6	93	-23.7	92	-23.9	93	-22.2	93	-23.6	93	-23.8	93	-22.7	93	-26.1	93	-19.3	93	-21.3	93	-24.7	93	-23.8	93	-21.9
	94	-22.5	94	-21.8	94	-23	94	-18	94	-21.8	94	-20.7	94	-20.7	94	-25.4	94	-23.1	94	-21.9	94	-17.9	94	-17.7	94	-23.9	93	-23.9	94	-22.2	94	-22.9	94	-23.6	94	-23.4	94	-26.3	94	-19.2	94	-21.5	94	-24.9	94	-24.3	94	-23
	95	-22.5	95	-21.3	95	-23.1	95	-17.7	95	-19.6	95	-22.3	95	-21.6	95	-25.3	95	-24.3	95	-22.1	95	-17.9	95	-17.6	95	-23.5	94	-23.8	95	-22.7	95	-23.6	95	-24.1	95	-23	95	-26.5	95	-20.5	95	-21.2	95	-24.6	95	-24.4
	96	-22.6	96	-21.7	96	-23.1	96	-17.2	96	-20.7	96	-22.5	96	-21.8	96	-25.3	96	-22.9	96	-22.4	96	-17.4	96	-17.8	96	-23.2	95	-23.5	96	-22.8	96	-24.4	96	-23.6	96	-22.7	96	-26.2	96	-19.2	96	-21.2	96	-24.5	96	-24.9
	97	-22.3	97	-21.7	97	-23.2	97	-16.9	97	-20.3	97	-23.1	97	-22	97	-25	97	-23.3	97	-21.2	97	-17.9	97	-17.9	97	-23.4	96	-23.6	97	-22	97	-24	97	-24	97	-23.4	97	-26.3	97	-20.2	97	-21.1	97	-25	97	-24.8
	98	-22.5	98	-21.8	98	-23.2	98	-19.8	98	-22.1	98	-22.5	98	-22.1	98	-25.6	98	-22.4	98	-21.8	98	-17.6	98	-17.5	98	-23.2	97	-23.9	98	-22.7	98	-23.5	98	-24.1	98	-22.8	98	-25.9	98	-20.4	98	-21	98	-24.7	98	-25
	99	-22.4	99	-22.1	99	-23.4	99	-20.1	99	-23.9	99	-21.2	99	-21.9	99	-24.7	99	-24.5	99	-21.9	99	-17.8	99	-17.6	99	-23.4	98	-24.6	99	-22.8	99	-24	99	-23.8	99	-22.3	99	-25.7	99	-20.4	99	-21.5	99	-24.8	99	-24.7
			100	-22	100	-22.6	100	-20.4	100	-23.1	100	-21.9	100	-20.3	100	-25.6	100	-24.7					100	-17.7	100	-23.4	99	-24.8	100	-22.2	100	-23.4	100	-23.9	100	-23.4	100	-25.4	100	-20.5	100	-21.7	100	-25.2	100	-24
			101	-22.1							101	-21.7	101	-22.5	101	-25.4	101	-23.2									100	-25.1	101	-22.3
											102	-24.1	102	-22.5	102	-25.5	102	-24.5
											103	-23.1	103	-22.6	103	-25.9	103	-25.2
											104	-22.7	104	-21.4	104	-25.4	104	-21.6
											105	-21.3	105	-22.1	105	-26	105	-21.1
											106	-21.8	106	-22.3	106	-25.3	106	-22.2
											107	-21.6	107	-22.6	107	-25.3	107	-25.6
											108	-23.3	108	-22.7	108	-25.8	108	-21.5
											109	-22.9	109	-24.1	109	-23.9	109	-24.1
											110	-22.1	110	-24.7	110	-23.7	110	-25.8
											111	-22.5	111	-22.6	111	-24.1	111	-25.9
											112	-23.3	112	-23.1	112	-25.5	112	-25.2
											113	-21.4	113	-23.5	113	-25.6	113	-24.8
											114	-21.4	114	-19.6	114	-25.4	114	-26.1
											115	-21	115	-21.4	115	-26	115	-26.4
											116	-23	116	-22.6	116	-25	116	-26
											117	-21	117	-26.2	117	-25.7	117	-26.2
											118	-21.3	118	-24.7	118	-23.4	118	-26.1
											119	-22.1	119	-27.8	119	-25.8	119	-26.6
											120	-22	120	-28	120	-25.1	120	-26.2
											121	-23	121	-27.7
											122	-21.3	122	-25.6
											123	-23.1	123	-25
